# Supplementary material for: Interference of Celastrol with Cell Wall Synthesis and Biofilm Formation in Staphylococcus epidermidis
Source: Antibiotics (Basel). 2025 Jan 3;14(1):26. doi: 10.3390/antibiotics14010026 (PMC11759760; doi:10.3390/antibiotics14010026)
Supplement: Supplementary file 1 [file antibiotics-14-00026-s001.zip]

Archive with 1 entries (1 files):
- antibiotics-3394078-supplementary.pdf
